# Supplementary material for: Metabolic Potential of the Gut Microbiome Is Significantly Impacted by Conditioning Regimen in Allogeneic Hematopoietic Stem Cell Transplantation Recipients
Source: Int J Mol Sci. 2022 Sep 21;23(19):11115. doi: 10.3390/ijms231911115 (PMC9570131; doi:10.3390/ijms231911115)
Supplement: Supplementary file 1 [file ijms-23-11115-s001.zip]

Archive with 13 entries (13 files):
- S1.pdf
- S10.pdf
- S2.pdf
- S3.pdf
- S4.pdf
- S5.pdf
- S6.pdf
- S7.pdf
- S8.pdf
- S9.pdf
- Supplementary_figure_legends.pdf
- supplementary_tableS1.xlsx
- supplementary_tableS2.xlsx
