# Supplementary material for: Metabolic Potential of the Gut Microbiome Is Significantly Impacted by Conditioning Regimen in Allogeneic Hematopoietic Stem Cell Transplantation Recipients
Source: Int J Mol Sci. 2022 Sep 21;23(19):11115. doi: 10.3390/ijms231911115 (PMC9570131; doi:10.3390/ijms231911115)
Supplement: Supplementary file 1 [file ijms-23-11115-s001.zip › supplementary_tableS1.xlsx]

## Sheet: supplementary_table1
mOTUs that differ significantly between pre-aHSCT and post-aHSCT for the myeloablative patients
mOTU	FDR paired analysis	p_value_wilcoxon	FDR_deseq	log2FoldChange	Mean post-aHSCT	Mean pre-aHSCT	Median post-aHSCT	Median pre-aHSCT	Number of samples with the mOTU present post-aHSCT	Number of samples with the mOTU present pre-aHSCT
Actinobacteria sp. [ref_mOTU_v25_02041]	0.182826	0.0322452	0.00393862	2.54291	0.338531	0.0580078	0	0	24	11
Actinomyces viscosus/oris [ref_mOTU_v25_02019]	0.059348	0.00652219	0.0653973	4.70448	0.025675	0.00088857	0	0	16	3
Adlercreutzia equolifaciens [ref_mOTU_v25_08094]	0.0175888	1.72192e-06	0.0710478	-4.88861	0.000365756	0.0136967	0	0	1	17
Akkermansia muciniphila [ref_mOTU_v25_03591]	0.0603063	0.00107394	0.00014254	-5.56888	0.0122685	0.587009	0	0	4	15
Alistipes finegoldii [ref_mOTU_v25_03682]	0.0202025	0.000229327	3.17649e-05	1.02367	2.65024	1.3035	0	0	5	21
Alistipes obesi [ref_mOTU_v25_06695]	0.0775405	6.66573e-05	0.00117661	-7.04362	0.000728288	0.109175	0	0	1	15
Alistipes putredinis [ref_mOTU_v25_03683]	0.171823	0.00472174	2.14276e-09	-5.52036	0.0120426	0.557222	0	0	4	15
Alistipes shahii [ref_mOTU_v25_01014]	0.0397164	0.000372071	6.08209e-06	-3.95072	0.0128468	0.200093	0	0	1	15
Anaeromassilibacillus species incertae sedis [meta_mOTU_v25_13295]	0.0231945	7.13054e-08	6.08209e-06	-3.56158	0.0116772	0.138955	0	0	3	27
Anaerostipes hadrus [ref_mOTU_v25_00856]	0.0202025	5.60404e-05	0.0337395	-6.82291	0.000739902	0.0949887	0	0	1	16
Anaerostipes hadrus [ref_mOTU_v25_00857]	0.00583239	5.00136e-08	0.000374745	-6.92248	0.000387168	0.0589954	0	0	2	26
Anaerotruncus colihominis [ref_mOTU_v25_03438]	0.0239016	4.87713e-05	0.0755814	-4.78501	0.00537075	0.150727	0	0	5	23
Atopobium parvulum [ref_mOTU_v25_02949]	0.0209633	0.000637898	0.00708932	5.23338	0.0218759	0.000484175	0	0	20	1
Bacteria sp. [ref_mOTU_v25_00318]	0.024044	0.000533543	2.73464e-07	10.0691	2.26748	0.00201081	0	0	18	3
Bacteria sp. [ref_mOTU_v25_00321]	0.00583239	2.36424e-08	0.0194809	1.98293	25.6342	6.48474	1.74206	0	58	19
Bacteroides caccae [ref_mOTU_v25_03473]	0.368741	0.00601178	0.0323028	-2.51112	0.241338	1.37625	0	0	4	13
Bacteroides caecimuris [ref_mOTU_v25_03476]	0.0626444	0.00276288	0.00805794	-2.22664	0.105493	0.494121	0	0	5	17
Bacteroides cellulosilyticus/fragilis [ref_mOTU_v25_01597]	0.339173	0.00643668	4.29211e-05	-4.3531	0.0618651	1.26627	0	0	10	21
Barnesiella intestinihominis [ref_mOTU_v25_03595]	0.0718666	0.000582042	2.14276e-09	-3.22723	0.0359406	0.337408	0	0	3	17
Bifidobacterium longum [ref_mOTU_v25_01099]	0.0174809	0.00946079	0.0220556	-1.16081	0.0367283	0.0822418	0	0	11	24
Bilophila wadsworthia [ref_mOTU_v25_04300]	0.126067	0.000802209	0.0384959	-4.17935	0.0077837	0.142737	0	0	3	14
Blautia massiliensis [ref_mOTU_v25_03342]	0.0775405	1.58522e-05	6.59031e-05	-1.43917	0.0577647	0.156808	0	0	7	30
Blautia obeum/wexlerae [ref_mOTU_v25_02154]	0.0175888	5.08192e-12	4.33992e-05	-1.6975	0.100489	0.326151	0	0.0664067	8	46
Blautia producta [ref_mOTU_v25_02152]	0.0552927	0.000242374	0.0963996	-3.00341	0.00765119	0.0620562	0	0	6	22
Butyricicoccus species incertae sedis [meta_mOTU_v25_12336]	0.00583239	1.94739e-09	8.51613e-06	-7.14743	0.000734633	0.118227	0	0	2	30
Clostridiales sp. [ref_mOTU_v25_02968]	0.00772165	1.36417e-07	0.00291014	-4.66065	0.00124229	0.03385	0	0	2	24
Clostridiales sp. [ref_mOTU_v25_03444]	0.11472	1.91463e-05	0.0490241	-2.14007	0.013302	0.0589738	0	0	7	27
Clostridiales sp. [ref_mOTU_v25_05137]	0.0209633	8.00855e-07	0.0896209	-4.4648	0.000607403	0.0155208	0	0	2	18
Clostridiales species incertae sedis [meta_mOTU_v25_12252]	0.024044	1.24225e-05	4.95087e-09	-5.62105	0.018223	0.901681	0	0	3	22
Clostridiales species incertae sedis [meta_mOTU_v25_12284]	0.00652456	6.51335e-09	4.32103e-118	-12.0262	0	0.417001	0	0	0	24
Clostridiales species incertae sedis [meta_mOTU_v25_12288]	0.025932	1.45876e-05	0.0544631	-6.02319	0.000233981	0.0216212	0	0	1	16
Clostridiales species incertae sedis [meta_mOTU_v25_12301]	0.0405308	4.15672e-05	0.00797114	-2.41823	0.0080681	0.0435598	0	0	3	20
Clostridiales species incertae sedis [meta_mOTU_v25_12356]	0.0302332	4.42377e-07	0.00106377	-0.78008	0.0339424	0.0583585	0	0	2	23
Clostridiales species incertae sedis [meta_mOTU_v25_12437]	0.101647	1.60497e-05	0.0142996	-7.16412	0.000325082	0.0608662	0	0	1	17
Clostridiales species incertae sedis [meta_mOTU_v25_12563]	0.00583239	2.25475e-09	0.00012334	-7.597	0.000271306	0.0717882	0	0	1	26
Clostridiales species incertae sedis [meta_mOTU_v25_12635]	0.0215446	1.60143e-06	0.0298443	-7.93586	0	0.0243869	0	0	0	18
Clostridiales species incertae sedis [meta_mOTU_v25_12707]	0.0626444	0.000434822	0.0226286	-0.813906	0.0277148	0.0487975	0	0	2	16
Clostridiales species incertae sedis [meta_mOTU_v25_13006]	0.0181355	1.50264e-07	0.063048	-4.68	0.000523421	0.0158809	0	0	2	25
Clostridiales species incertae sedis [meta_mOTU_v25_13165]	0.0114183	4.85861e-07	0.00786727	-4.30072	0.0180753	0.3581	0	0	4	28
Clostridiales species incertae sedis [meta_mOTU_v25_13745]	0.0397164	4.21744e-05	0.0214632	-5.36371	0.00421872	0.177725	0	0	1	15
Clostridiales species incertae sedis [meta_mOTU_v25_13863]	0.0202025	6.26247e-05	0.0384959	-6.31096	0.000256139	0.0281755	0	0	1	15
Clostridiales species incertae sedis [meta_mOTU_v25_13876]	0.0852736	5.51472e-05	0.0275178	-1.1852	0.0693629	0.157855	0	0	5	24
Clostridiales species incertae sedis [meta_mOTU_v25_13923]	0.222625	0.00549655	0.0926567	-2.11565	0.00743717	0.0325649	0	0	4	13
Clostridiales species incertae sedis [meta_mOTU_v25_14166]	0.0405308	1.82176e-05	0.0924176	-5.01292	0.00066081	0.024465	0	0	1	17
Clostridium botulinum/paraputrificum [ref_mOTU_v25_03804]	0.621014	0.00437975	0.0994727	4.7616	0.804339	0.0295557	0	0	6	16
Clostridium phoceensis [ref_mOTU_v25_08865]	0.0417934	5.90886e-07	1.12355e-05	-2.14748	0.0660997	0.293199	0	0.0106134	10	34
Clostridium sp. CAG:58 [ref_mOTU_v25_07640]	0.222625	0.000176768	0.0224562	-3.64302	0.00314039	0.0403813	0	0	1	14
Clostridium sp. [ref_mOTU_v25_03622]	0.0175888	4.56169e-06	1.25009e-06	-3.14305	0.0239462	0.212322	0	0	5	24
Clostridium sp. [ref_mOTU_v25_03680]	0.00583239	1.83591e-11	6.55332e-07	-5.3789	0.00197511	0.0862477	0	0.0093186	1	32
Clostridium species incertae sedis [meta_mOTU_v25_12417]	0.0114183	7.30687e-08	4.5432e-05	-11.2692	0	0.246714	0	0	0	21
Coprococcus comes [ref_mOTU_v25_03690]	0.339909	0.00349609	0.0298443	-0.251446	0.0460561	0.0548443	0	0	7	19
Coprococcus sp. [ref_mOTU_v25_01683]	0.0175888	0.000465172	0.0697639	-6.54529	0.00034189	0.0411709	0	0	1	14
Dialister invisus [ref_mOTU_v25_03691]	0.00583239	3.83461e-05	2.01685e-06	-9.50135	0.000485994	0.424603	0	0	2	20
Dorea formicigenerans [ref_mOTU_v25_03668]	0.040111	4.37251e-06	0.0639368	-3.34422	0.00273664	0.0287081	0	0	4	23
Dorea longicatena [ref_mOTU_v25_03692]	0.248351	2.15944e-05	0.042607	-2.64634	0.0061091	0.0387739	0	0	3	21
Enterobacteriaceae sp. [ref_mOTU_v25_00096]	0.16812	0.00360397	8.29128e-08	0.859019	1.87814	1.03543	0	0	5	15
Erysipelatoclostridium ramosum [ref_mOTU_v25_03439]	0.00583239	1.48094e-08	0.00193024	2.93538	0.702272	0.0917185	0	0.00702793	5	32
Eubacterium sp. CAG:38 [ref_mOTU_v25_07679]	0.0133088	2.31052e-08	1.15765e-116	-3.38681	0.0723078	0.757285	0	0	1	24
Faecalibacterium prausnitzii [ref_mOTU_v25_06108]	0.00583239	4.52126e-08	1.46069e-13	-6.40387	0.0135055	1.15196	0	0	5	30
Faecalibacterium prausnitzii [ref_mOTU_v25_06109]	0.00583239	1.79541e-08	3.00317e-10	-7.85988	0.00306144	0.734323	0	0	3	28
Faecalibacterium prausnitzii [ref_mOTU_v25_06110]	0.224292	0.00234945	1.60022e-06	-2.63494	0.0761006	0.47322	0	0	6	17
Faecalibacterium prausnitzii [ref_mOTU_v25_06112]	0.0500336	6.22078e-06	0.00189016	-4.74748	0.0514136	1.38365	0	0	6	27
Faecalibacterium species incertae sedis [meta_mOTU_v25_12325]	0.0481864	5.41976e-05	0.000189491	-2.58701	0.0396463	0.238716	0	0	4	21
Firmicutes sp. [ref_mOTU_v25_02374]	0.0503451	9.72456e-06	2.6292e-05	-4.8896	0.00744913	0.223676	0	0	1	18
Flavonifractor plautii [ref_mOTU_v25_02971]	0.126067	1.62685e-09	0.0131705	-1.80269	0.519188	1.81155	0	0.315785	20	55
Flavonifractor plautii [ref_mOTU_v25_05238]	0.0775405	2.94907e-09	0.00113852	-1.91832	0.318358	1.20361	0	0.197719	22	53
Haemophilus influenzae/parainfluenzae [ref_mOTU_v25_01068]	0.00945823	3.71488e-06	0.0359578	-6.79732	0.00127226	0.152528	0	0	2	20
Hungatella hathewayi [ref_mOTU_v25_03435]	0.0456731	7.07763e-06	0.0384959	-1.52759	0.0397064	0.114663	0	0	5	24
Intestinimonas butyriciproducens [ref_mOTU_v25_03928]	0.0247305	9.38198e-06	0.0490241	-2.56598	0.00914583	0.0546497	0	0	2	17
Lachnospiraceae species incertae sedis [meta_mOTU_v25_12240]	0.00583239	2.87534e-08	0.00110651	-3.66255	0.020664	0.262835	0	0	5	31
Lactobacillus casei/paracasei [ref_mOTU_v25_01406]	0.133699	0.0349699	3.97272e-06	1.52461	0.904872	0.314445	0	0	24	11
Lactobacillus delbrueckii [ref_mOTU_v25_01298]	0.0202025	0.00370397	0.00979112	5.54948	0.0527044	0.00102748	0	0	19	4
Lactobacillus rhamnosus [ref_mOTU_v25_00710]	0.0405308	0.000607807	0.000306615	5.10165	0.427932	0.012366	0	0	26	7
Lactococcus lactis [ref_mOTU_v25_01301]	0.0202025	0.00755185	3.27654e-06	7.47561	0.857026	0.00471572	0	0	23	8
Lactococcus raffinolactis [ref_mOTU_v25_02288]	0.141004	0.00927347	0.0194809	3.58721	0.043466	0.00352485	0	0	14	3
Leuconostoc pseudomesenteroides [ref_mOTU_v25_02745]	0.0535734	0.00196935	0.0118291	5.75972	0.0386548	0.000615279	0	0	15	2
Odoribacter splanchnicus [ref_mOTU_v25_03697]	0.0397164	1.41291e-05	0.00393862	-7.14191	0.000367357	0.0659054	0	0	1	16
Oscillibacter sp. 57_20 [meta_mOTU_v25_12610]	0.0134627	6.91394e-06	3.31127e-05	-6.56144	0.00135281	0.137114	0	0	3	21
Oscillibacter sp. [ref_mOTU_v25_03341]	0.077012	1.07219e-06	0.00866963	-2.49695	0.160464	0.906272	0	0.0424577	13	42
Oscillibacter sp. [ref_mOTU_v25_04664]	0.0503451	0.000114567	0.000113432	-4.57071	0.00781617	0.18802	0	0	2	16
Oscillibacter species incertae sedis [meta_mOTU_v25_13092]	0.0236842	6.24451e-06	0.0124024	-3.80479	0.0144014	0.202559	0	0	5	26
Parabacteroides distasonis [ref_mOTU_v25_03640]	0.133699	0.00133335	0.0544631	-1.07194	0.829616	1.74417	0	0	9	24
Prevotella copri [ref_mOTU_v25_03701]	0.964541	0.048657	0.00786727	-0.871226	1.39776	2.55689	0	0	6	11
Proteobacteria sp. [ref_mOTU_v25_00095]	0.0514217	0.000137029	0.0135394	0.375474	1.71803	1.32432	0	0.0091338	13	32
Pseudoflavonifractor capillosus [ref_mOTU_v25_02969]	0.0136211	7.95288e-06	0.0197758	-2.19139	0.0643632	0.294333	0	0	4	24
Romboutsia timonensis [ref_mOTU_v25_09389]	0.0305034	1.03143e-06	0.0882237	-1.40192	0.00592517	0.0158217	0	0	4	18
Roseburia hominis [ref_mOTU_v25_00861]	0.0546839	1.58906e-07	8.23939e-05	-0.636698	0.0692503	0.107724	0	0	3	28
Roseburia intestinalis [ref_mOTU_v25_03702]	0.00583239	7.50743e-11	1.66919e-13	-1.69144	0.375335	1.21247	0	0.015478	3	35
Roseburia inulinivorans [ref_mOTU_v25_00860]	0.0136211	1.5179e-08	6.58562e-08	-2.69401	0.22501	1.45661	0	0	3	30
Roseburia sp. 40_7 [meta_mOTU_v25_12352]	0.0114183	3.48521e-07	0.0446066	-7.97975	0	0.0251432	0	0	0	20
Roseburia sp. [ref_mOTU_v25_03650]	0.0277945	3.38725e-06	0.0604169	-11.5009	0	0.289703	0	0	0	15
Roseburia species incertae sedis [meta_mOTU_v25_12366]	0.00583239	1.79362e-08	1.15045e-11	-3.96538	0.138121	2.15899	0	0.0110034	6	34
Rothia mucilaginosa [ref_mOTU_v25_05265]	0.024044	0.00239605	2.14276e-09	4.14843	0.474058	0.0266375	0	0	29	7
Ruminococcaceae species incertae sedis [meta_mOTU_v25_12259]	0.126067	1.55367e-05	0.0101145	-0.463312	0.0751471	0.103643	0	0	3	22
Ruminococcaceae species incertae sedis [meta_mOTU_v25_12286]	0.0277945	4.39058e-06	0.0384959	-7.03217	0.000161997	0.0341919	0	0	1	19
Ruminococcaceae species incertae sedis [meta_mOTU_v25_13455]	0.141004	5.15269e-05	0.0420867	-1.9361	0.0082759	0.0319521	0	0	2	18
Ruminococcus bicirculans [ref_mOTU_v25_02792]	0.0134627	1.24697e-05	7.27303e-09	-6.30549	0.00696863	0.558985	0	0	5	25
Ruminococcus bromii [ref_mOTU_v25_00853]	0.133699	6.03114e-05	8.51613e-06	-3.40979	0.0381261	0.406166	0	0	6	24
Ruthenibacterium lactatiformans [ref_mOTU_v25_04716]	0.00583239	6.27549e-11	0.0453119	-0.178415	0.412538	0.466858	0	0.0554453	13	51
Scardovia wiggsiae [ref_mOTU_v25_11969]	0.0332285	0.000942922	2.90114e-05	5.48223	0.606765	0.0134761	0	0	29	11
Staphylococcus epidermidis [ref_mOTU_v25_00346]	0.00652456	6.236e-07	2.61256e-09	9.67402	0.823125	0.000907739	0	0	28	2
Streptococcus thermophilus [ref_mOTU_v25_01348]	0.0136211	0.000377087	1.06766e-35	2.95546	7.09773	0.914945	0.0937853	0.0151005	56	41
Tyzzerella nexilis [ref_mOTU_v25_03689]	0.00583239	3.02412e-07	0.00092541	-7.6217	0.0011683	0.249694	0	0	1	23
Tyzzerella species incertae sedis [meta_mOTU_v25_12266]	0.311022	0.00145558	0.0384959	-3.13686	0.016968	0.150032	0	0	2	13
Veillonella parvula [ref_mOTU_v25_01938]	0.126067	0.00215823	0.00542788	-4.22336	0.0599023	1.12069	0	0	16	30
[Clostridium] clostridioforme [ref_mOTU_v25_03443]	0.484101	0.0166167	0.0850932	-4.78755	0.0123327	0.343269	0	0	6	11
[Clostridium] symbiosum [ref_mOTU_v25_04652]	0.00583239	1.80678e-08	3.08198e-07	-2.22536	0.105646	0.494396	0	0.010359	8	34
[Eubacterium] eligens [ref_mOTU_v25_02375]	0.0136211	1.60143e-06	0.0490241	-8.22898	0	0.0299033	0	0	0	17
[Eubacterium] eligens [ref_mOTU_v25_02376]	0.00583239	2.85016e-09	1.22422e-06	-10.7406	0	0.170999	0	0	0	26
[Eubacterium] rectale [ref_mOTU_v25_03657]	0.00583239	1.06428e-06	6.57544e-08	-6.07763	0.00792782	0.542085	0	0	4	28
[Eubacterium] siraeum [ref_mOTU_v25_02370]	0.0160542	8.72896e-06	3.81746e-07	-5.18835	0.0109903	0.404283	0	0	4	23
[Ruminococcus] gnavus [ref_mOTU_v25_01594]	0.0157958	5.76539e-06	0.00293219	-2.80286	0.155747	1.08743	0	0.0777718	22	44
[Ruminococcus] torques [ref_mOTU_v25_03703]	0.0114183	1.60455e-05	0.0745287	-2.6678	0.00642904	0.0413893	0	0	4	22
