# Supplementary material for: Metabolic Potential of the Gut Microbiome Is Significantly Impacted by Conditioning Regimen in Allogeneic Hematopoietic Stem Cell Transplantation Recipients
Source: Int J Mol Sci. 2022 Sep 21;23(19):11115. doi: 10.3390/ijms231911115 (PMC9570131; doi:10.3390/ijms231911115)
Supplement: Supplementary file 1 [file ijms-23-11115-s001.zip › supplementary_tableS2.xlsx]

## Sheet: supplementary_table2
Motus that differ significantly between pre-aHSCT and post-aHSCT for the non-myeloablative patients
mOTU	FDR paired analysis	p_value_wilcoxon	FDR_deseq	log2FoldChange	Mean post-aHSCT	Mean pre-aHSCT	Median post-aHSCT	Median pre-aHSCT	Number of samples with the mOTU present post-aHSCT	Number of samples with the mOTU present pre-aHSCT
Actinobacteria sp. [ref_mOTU_v25_01911]	0.00877227	0.000527545	0.00200895	2.33891	0.370896	0.0732309	0	0	40	12
Actinobacteria sp. [ref_mOTU_v25_02041]	0.0292119	0.00578632	3.38408e-07	3.13734	0.154765	0.0175003	0	0	38	12
Actinomyces viscosus/oris [ref_mOTU_v25_02019]	0.0393808	0.00347838	0.0209271	1.50528	0.0350084	0.0122673	0	0	24	6
Adlercreutzia equolifaciens [ref_mOTU_v25_08094]	0.00494019	1.44829e-05	0.0267307	-3.59584	0.00217018	0.0273483	0	0	6	25
Alistipes finegoldii [ref_mOTU_v25_03682]	0.032727	9.76109e-06	3.48692e-05	-1.62673	0.18921	0.584512	0	0	5	27
Alistipes finegoldii/onderdonkii [ref_mOTU_v25_03069]	0.0667253	0.00738982	0.0138839	-1.71506	0.424623	1.39431	0	0	24	39
Alistipes obesi [ref_mOTU_v25_06695]	0.00263078	0.000111692	0.000437011	-3.70555	0.0117113	0.153991	0	0	6	23
Alistipes putredinis [ref_mOTU_v25_03683]	0.00640146	0.000181768	0.0294843	-2.76143	0.127108	0.862457	0	0	11	28
Alistipes shahii [ref_mOTU_v25_01014]	0.00547257	1.02714e-06	0.00195997	-3.17817	0.0175081	0.159281	0	0	3	24
Anaeromassilibacillus species incertae sedis [meta_mOTU_v25_13295]	8.65725e-05	9.63805e-08	0.0104978	-3.72395	0.0234709	0.311357	0	0.00411105	19	51
Anaerostipes caccae [ref_mOTU_v25_03440]	0.0199255	0.0010525	0.0382844	-2.91182	0.00284787	0.0220847	0	0	15	25
Anaerostipes hadrus [ref_mOTU_v25_00857]	0.0289643	1.74119e-06	0.0576005	-0.894066	0.0475177	0.088393	0	0	17	45
Anaerotruncus colihominis [ref_mOTU_v25_03438]	0.012335	7.88665e-06	0.00442587	-1.51359	0.0278597	0.0797304	0	0	23	49
Atopobium parvulum [ref_mOTU_v25_02949]	0.0231578	0.00243082	0.00571884	4.23987	0.0289228	0.00143607	0	0	22	4
Bacteria sp. [ref_mOTU_v25_00321]	0.000368755	4.98753e-06	5.16955e-06	1.50726	10.0562	3.53752	0.0416281	0	69	33
Bacteroidales species incertae sedis [meta_mOTU_v25_12262]	0.0057802	9.78958e-06	0.0158028	-2.91476	0.0125413	0.0952284	0	0	5	26
Bacteroides caecimuris [ref_mOTU_v25_03476]	0.314076	0.00418954	0.0273558	-2.46251	0.158665	0.874976	0	0	15	29
Bacteroides cellulosilyticus/fragilis [ref_mOTU_v25_01597]	0.0323002	0.00206282	0.00384847	-0.569845	0.767948	1.13996	0	0	18	28
Bacteroides faecis/thetaiotaomicron [ref_mOTU_v25_01657]	0.160285	0.0155735	0.0062532	-0.0679982	1.36921	1.43529	0	0	32	41
Barnesiella intestinihominis [ref_mOTU_v25_03595]	0.0212144	0.00489189	0.0792099	-1.24932	0.19041	0.452798	0	0	12	25
Bifidobacterium adolescentis [ref_mOTU_v25_02703]	0.00209803	8.6043e-06	0.000520702	-3.8427	0.00436632	0.0639792	0	0	5	24
Bilophila wadsworthia [ref_mOTU_v25_04300]	0.00037583	6.57737e-08	5.03839e-07	-4.10489	0.0103991	0.180553	0	0	5	30
Blautia obeum [ref_mOTU_v25_05139]	0.0154429	1.04414e-05	0.0427508	-0.320478	0.0179897	0.0224894	0	0	13	28
Butyricicoccus species incertae sedis [meta_mOTU_v25_12336]	4.20162e-05	2.41397e-13	1.25058e-09	-5.22904	0.00182751	0.0721927	0	0	5	47
Clostridiaceae species incertae sedis [meta_mOTU_v25_12983]	0.00146673	0.00027645	0.00477058	-4.73953	0.0119156	0.320884	0	0	9	26
Clostridiales sp. [ref_mOTU_v25_02968]	0.0169295	1.33962e-06	0.00422485	-0.817689	0.039576	0.069832	0	0	15	43
Clostridiales species incertae sedis [meta_mOTU_v25_12252]	0.000368755	2.96212e-06	0.0452073	-1.03551	0.273531	0.5608	0	0	14	42
Clostridiales species incertae sedis [meta_mOTU_v25_12254]	0.00725721	0.00442972	0.00747407	-3.07185	0.0187784	0.158639	0	0	15	29
Clostridiales species incertae sedis [meta_mOTU_v25_12265]	0.000219997	8.52731e-09	1.10731e-27	-7.13145	0.00277877	0.403532	0	0	2	30
Clostridiales species incertae sedis [meta_mOTU_v25_12284]	0.000101765	8.6538e-11	3.94637e-10	-3.25156	0.103598	0.987513	0	0	11	51
Clostridiales species incertae sedis [meta_mOTU_v25_12327]	0.0405575	5.15802e-05	0.00315689	-0.986229	0.0797402	0.158063	0	0	3	20
Clostridiales species incertae sedis [meta_mOTU_v25_12437]	0.0422902	0.000380064	0.0295926	-1.82072	0.0195248	0.0692262	0	0	11	25
Clostridiales species incertae sedis [meta_mOTU_v25_12463]	0.0772652	8.53617e-06	4.09911e-05	-3.12181	0.0313566	0.273722	0	0	3	23
Clostridiales species incertae sedis [meta_mOTU_v25_12522]	0.000219997	8.58839e-08	0.000502096	-1.79492	0.0346667	0.120539	0	0	6	34
Clostridiales species incertae sedis [meta_mOTU_v25_12563]	0.00275977	1.91945e-07	0.00592525	-2.85423	0.0380037	0.275435	0	0	16	47
Clostridiales species incertae sedis [meta_mOTU_v25_12635]	0.30819	0.038603	0.04474	-0.876994	0.0221533	0.0407693	0	0	15	25
Clostridiales species incertae sedis [meta_mOTU_v25_13006]	0.00725311	0.000178975	0.0582688	-0.820636	0.0154636	0.0273882	0	0	21	45
Clostridiales species incertae sedis [meta_mOTU_v25_13115]	0.012335	0.000921786	0.0679994	1.53111	0.0709304	0.0244773	0	0	8	24
Clostridiales species incertae sedis [meta_mOTU_v25_13140]	0.000368755	0.000443841	1.52548e-10	3.02827	1.33647	0.16373	0.0788942	0	69	50
Clostridiales species incertae sedis [meta_mOTU_v25_13165]	0.0223639	5.51781e-05	0.000206138	-1.85058	0.132762	0.479058	0	0	24	44
Clostridiales species incertae sedis [meta_mOTU_v25_13745]	0.0124048	0.00679543	0.0503602	-3.20165	0.0351904	0.324576	0	0	10	23
Clostridium phoceensis [ref_mOTU_v25_08865]	0.054651	6.81688e-06	0.0790629	-1.24779	0.165187	0.39242	0	0.0670295	39	70
Clostridium sp. CAG:217 [meta_mOTU_v25_12270]	0.00132912	4.59392e-06	5.16955e-06	-5.98906	0.00251468	0.165975	0	0	3	23
Clostridium sp. CAG:58 [ref_mOTU_v25_07640]	0.00821339	0.000141077	0.00402178	-5.56889	0.00234527	0.115973	0	0	5	21
Clostridium sp. [ref_mOTU_v25_03622]	0.000731956	2.89273e-07	0.0419371	-0.396289	0.145581	0.191633	0	0	11	41
Clostridium sp. [ref_mOTU_v25_03680]	4.20162e-05	6.13663e-12	3.95184e-07	-4.80191	0.00371951	0.106443	0	0	6	42
Clostridium species incertae sedis [meta_mOTU_v25_12417]	0.000101765	1.30149e-11	2.58128e-07	-5.28076	0.00437115	0.173714	0	0	4	41
Collinsella aerofaciens [ref_mOTU_v25_03626]	0.000219997	1.90777e-09	5.41826e-05	-4.32743	0.00240852	0.0502622	0	0	3	34
Dialister invisus [ref_mOTU_v25_03691]	0.000993883	2.44233e-07	5.37899e-09	-5.4517	0.00615902	0.273825	0	0	4	28
Dorea formicigenerans [ref_mOTU_v25_03668]	0.00602743	8.52556e-05	0.0022021	-1.61556	0.0109059	0.0336255	0	0	20	44
Dorea longicatena [ref_mOTU_v25_03692]	0.0259967	6.14325e-05	0.0159041	-1.90824	0.0166924	0.0629305	0	0	15	35
Dorea sp. CAG:317 [ref_mOTU_v25_07668]	0.112209	0.00997502	0.0750622	-3.00566	0.0112182	0.0908015	0	0	12	22
Erysipelatoclostridium ramosum [ref_mOTU_v25_03439]	0.853082	0.0038125	0.0947045	3.6155	0.535677	0.0436131	0	0.000917495	30	47
Eubacterium sp. CAG:180 [ref_mOTU_v25_07675]	0.154987	0.0344466	0.00928443	-2.44298	0.250957	1.36505	0	0	13	20
Eubacterium sp. CAG:38 [ref_mOTU_v25_07679]	0.0269087	2.34062e-06	0.0274951	-0.196384	0.129383	0.148265	0	0	12	38
Faecalibacterium prausnitzii [ref_mOTU_v25_06108]	0.000175913	1.98845e-09	5.8943e-08	-4.54808	0.0640128	1.49977	0	0	13	46
Faecalibacterium prausnitzii [ref_mOTU_v25_06109]	0.00024844	4.31861e-10	3.82251e-14	-1.78041	0.115246	0.396141	0	0	7	40
Faecalibacterium prausnitzii [ref_mOTU_v25_06110]	0.000144525	1.34683e-07	1.80438e-05	-2.72697	0.0811912	0.538098	0	0	9	37
Faecalibacterium prausnitzii [ref_mOTU_v25_06112]	0.000577107	1.61149e-08	3.00103e-08	-0.864767	0.326802	0.595204	0	0	10	44
Faecalibacterium species incertae sedis [meta_mOTU_v25_12325]	0.000993883	1.02691e-05	0.00384851	-3.38714	0.0165965	0.174586	0	0	7	29
Faecalibacterium species incertae sedis [meta_mOTU_v25_12331]	0.000815197	1.9029e-06	0.00667602	-4.19266	0.00669083	0.124077	0	0	2	23
Firmicutes sp. [ref_mOTU_v25_02374]	0.000272679	3.61443e-07	6.5575e-05	-4.55471	0.0125094	0.296246	0	0	6	33
Haemophilus influenzae/parainfluenzae [ref_mOTU_v25_01068]	0.222049	3.0878e-06	0.038251	0.563035	0.0591524	0.0400066	0	0	5	26
Isoptericola variabilis [ref_mOTU_v25_01910]	0.0529461	0.00900432	0.0471109	0.614147	0.0946468	0.0617996	0	0	20	5
Lachnospiraceae species incertae sedis [meta_mOTU_v25_12240]	0.00637242	2.08089e-06	0.0736681	-1.01437	0.162397	0.328148	0	0.0223164	26	55
Lactobacillus casei/paracasei [ref_mOTU_v25_01406]	0.0786441	0.00481294	0.00260043	1.12822	0.0694917	0.0317368	0	0	30	10
Lactobacillus delbrueckii [ref_mOTU_v25_01298]	0.00275977	2.32492e-05	5.16955e-06	6.48991	0.483082	0.00527592	0	0	27	5
Lactobacillus gasseri/paragasseri [ref_mOTU_v25_01039]	0.233448	0.00920379	0.0134851	3.67391	0.129298	0.0100384	0	0	19	5
Odoribacter splanchnicus [ref_mOTU_v25_03697]	0.00602743	4.27203e-05	0.00660757	-2.52467	0.0108159	0.0627146	0	0	9	29
Oscillibacter sp. 57_20 [meta_mOTU_v25_12610]	0.00141359	3.14828e-09	0.000447521	0.24101	0.153893	0.130201	0	0	7	40
Oscillibacter sp. [ref_mOTU_v25_04664]	0.00155545	1.88416e-05	0.00985698	-2.62718	0.0684832	0.423618	0	0	9	29
Oscillibacter species incertae sedis [meta_mOTU_v25_12353]	0.0983623	0.000419827	0.0295926	-2.68083	0.0106262	0.0686788	0	0	4	19
Parabacteroides distasonis [ref_mOTU_v25_03640]	0.00199965	4.92788e-06	0.0143501	-1.7245	0.547979	1.81112	0	0	18	47
Parabacteroides merdae [ref_mOTU_v25_05401]	0.000993883	2.37551e-06	3.69802e-07	-1.68905	0.170654	0.550487	0	0	15	39
Phocea massiliensis [ref_mOTU_v25_05236]	0.0107021	1.29296e-06	0.0293007	-3.17066	0.00152091	0.0144956	0	0	6	28
Proteobacteria sp. [ref_mOTU_v25_00095]	0.311692	0.000544828	0.0181052	2.6777	5.29883	0.828069	0	0.0084315	33	51
Roseburia hominis [ref_mOTU_v25_00861]	0.00434956	1.64355e-05	0.000437011	-0.429894	0.111642	0.150432	0	0	17	41
Roseburia inulinivorans [ref_mOTU_v25_00860]	0.0130971	2.39858e-06	0.00342545	-2.26148	0.129413	0.620893	0	0	16	43
Roseburia sp. 40_7 [meta_mOTU_v25_12352]	0.000993883	3.36646e-05	0.038251	-3.11211	0.00405837	0.0358552	0	0	9	29
Roseburia species incertae sedis [meta_mOTU_v25_12366]	4.52242e-05	9.23845e-10	3.95184e-07	-3.30341	0.0896878	0.886325	0	0.00665689	15	52
Roseburia species incertae sedis [meta_mOTU_v25_12537]	0.000815197	4.63994e-08	4.15763e-05	-10.8543	0.000279239	0.70195	0	0	1	25
Rothia mucilaginosa [ref_mOTU_v25_05265]	0.0315314	0.00186147	0.000536063	3.87137	0.10419	0.00702601	0	0	36	9
Ruminococcaceae species incertae sedis [meta_mOTU_v25_12239]	0.000577107	1.88653e-08	8.35916e-06	-3.8463	0.0371438	0.53558	0	0	11	43
Ruminococcaceae species incertae sedis [meta_mOTU_v25_12259]	0.00146673	1.47048e-06	7.66497e-09	-1.94312	0.0677009	0.260619	0	0	7	31
Ruminococcus bicirculans [ref_mOTU_v25_02792]	0.000175913	4.15839e-10	5.05466e-08	-4.02407	0.0404471	0.659567	0	0	8	43
Ruminococcus bromii [ref_mOTU_v25_00853]	0.00192337	8.84082e-08	7.89613e-07	-3.15107	0.0710614	0.632037	0	0	16	45
Ruminococcus lactaris [ref_mOTU_v25_01595]	0.0223639	1.26443e-05	0.0285926	-2.52411	0.00762998	0.0443643	0	0	5	23
Scardovia wiggsiae [ref_mOTU_v25_11969]	0.00876822	4.97971e-05	1.28675e-05	4.13456	0.102861	0.00576202	0	0	38	11
Staphylococcus epidermidis [ref_mOTU_v25_00346]	0.0448874	0.00186272	0.0286409	2.69762	0.160771	0.0246977	0	0	20	4
Streptococcus parasanguinis [ref_mOTU_v25_00312]	0.00605317	0.00199943	9.27588e-10	2.71397	0.593139	0.0903157	0.0270101	0.0109243	76	55
Streptococcus thermophilus [ref_mOTU_v25_01348]	0.000682695	1.28799e-07	3.92049e-15	2.60633	3.08422	0.506397	0.0637182	0.00558854	87	40
Sutterella wadsworthensis [ref_mOTU_v25_03066]	0.0529461	0.000801325	0.00660757	-1.42078	0.159499	0.427195	0	0	6	21
Veillonella atypica [ref_mOTU_v25_01941]	0.00376015	0.00100734	2.15369e-08	5.35603	0.380149	0.00918413	0	0	39	12
[Eubacterium] eligens [ref_mOTU_v25_02375]	0.0237416	5.24454e-06	0.0790629	-2.92342	0.00948022	0.0725794	0	0	8	31
[Eubacterium] eligens [ref_mOTU_v25_02376]	0.00364871	1.86809e-08	0.00241756	-1.65037	0.120187	0.377497	0	0	13	47
[Eubacterium] hallii [ref_mOTU_v25_03632]	0.0011827	3.39721e-07	0.00472806	-1.59342	0.010076	0.0306075	0	0	14	39
[Eubacterium] rectale [ref_mOTU_v25_03657]	0.00209803	6.10239e-05	0.0104978	-1.93092	0.267773	1.0213	0	0	24	44
[Eubacterium] siraeum [ref_mOTU_v25_02370]	0.000614778	0.000383744	1.99784e-06	-3.60786	0.0641253	0.782935	0	0	18	34
[Ruminococcus] torques [ref_mOTU_v25_03703]	0.000144525	7.08887e-07	0.00037033	-5.05986	0.00476201	0.162075	0	0	11	35
